# Supplementary material for: Toward a Conversational Agent to Support the Self-Management of Adults and Young Adults With Sickle Cell Disease: Usability and Usefulness Study
Source: Front Digit Health. 2021 Jan 29;3:600333. doi: 10.3389/fdgth.2021.600333 (PMC8521934; doi:10.3389/fdgth.2021.600333)
Supplement: Supplementary file 1 [file Data_Sheet_1.xlsx]

## Sheet: Raw
Sexe	Age	NbEnfants	Genotype	Localité	CoachDrepano	OS Smartphone	AnnéePossessionSmartphone	FrequenceUsageMessagerie	ApplicationMessageriePlusUtilisée	ConnaissanceAutresAppsDrepano	SUS1	SUS2	SUS3	SUS4	SUS5	SUS6	SUS7	SUS8	SUS9	SUS10	SUS11	SUS12	USE1	USE2	USE3	USE4	USE5	USE6	USE7	USE8	USE9	USE10	USE11	DEBRIEF1	DEBRIEF2	DEBRIEF3	DEBRIEF4	DEBRIEF5	DEBRIEF6	DEBRIEF7
F	36	0	SS	Guadeloupe	0	Android	2	4	WhatsApp	0	3	2	4	1	4	0	4	0	4	0	Accessibilité	Plus de choix dans les réponses	4	4	4	4	3	3	4	4	3	/	/	Utile et pratique	Non	La facilité d'accès	/	A quand la guérison? Comment prévenir les crises? Comment effacer les tabous liés à cette maladie?	/	/
F	56	1	SS	Guadeloupe	1	Android	1	4	WhatsApp	1	2	2	4	1	1	2	3	3	2	2	Cette application a eu l'intérêt bien sûr de rappeler à chacun les mesures de précautions à suvire pour mieux vivre la maladie, les conseils et rappels sur l'historique de vie à adapter, suivant le niveau d'atteinte		4	4	4	4	4	4	4	4	4	/	/	Assez pratique à adopter sur pour les jeunes	Facilement accessible et facile d'utilisation	Rappel sur les dangers de la maladie et réponses adaptées	Certainement, comme toute nouvelle application	Les dnagers des nouveaux traitements	Déjà fait	Pas vraiment, à rééxperimenter
F	59	1	SS	Guadeloupe	0	Android	2	4	/	Drepacare, SickleOscope (mais pas longtemps)	3	1	4	0	2	2	3	2	4	1	/	/	1	0	3	2	2	2	3	3	3	/	/	J'aime beaucoup, elle est très pratique, intéractive, ludique, et facile à utiliser	Non, pas du tout	La pertinence des questions, l'utilité des rubriques et le côté intéractif	Peut-être ajouter des vidéos résumé qui résumeraient en dessin animé ce qu'il faut faire pour chaque partie	Comment agir pour calmer une crise à son déclenchement	Oui, car elle me permettrait d'accéder à des informations et conseils nécessaires à l'amélioration de ma santé	Très fière de cette initiative, Merci pour ton combat, tes recherches et ton investissement dans la transmission. Nous souhaitons bcp de réussite.
F	26	1	SC	Guadeloupe	0	Android	0	4	WhatsApp	0	4	0	4	1	4	0	3	0	4	1	/	/	4	2	3	3	4	3	3	3	4	/	/	Intéressant	Non les informations était claires	L'application est facile à utiliser	Non	/	Oui, j'utiliserai cette application souvent, elle contient des informations utiles pour mon quotidien	/
H	41	0	SS	Guadeloupe	0	Android	2	4	WhatsApp	0	3	1	4	1	3	2	3	1	3	1	/	/	3	2	1	1	1	2	1	3	1	/	/	ça a été plutôt pratique	Non ça s'est bien passé	Les conseils en alimentation et hydration	Pas pour l'instant	Le meileur traitement des ulcères	Oui, application intéressante	Dans l'immédiat non
H	25	0	Sbeta, G6PD	Guadeloupe	0	Android	2	4	WhatsApp	0	3	2	4	0	3	2	4	1	2	1	Peut être utilisé n'importe ou. Rapide et simple d'utilisation	/	3	3	3	2	2	2	4	4	4	/	/	Assez fonctionnel et une prise en main simple et rapide	Non tout était assez clair	Son omniprésence et utilisation simple	/	/	Oui car cela peut être utile pour des renseigenements et une sensation de soutien	/
F	33	0	SS	Guadeloupe	0	Android	1	4	WhatsApp	0	3	0	4	0	3	0	3	1	3	1	/	/	2	2	2	2	2	2	2	2	2	/	/	J'ai bien aimé l'application dans sa globalité	non	Avec cette application on peut comparer nos réponses avec les autres patients et cela peut nous aider dans noter quotidien	/	/	Oui, parce que l'application me semble intéressant	/
F	19	0	SS	Guadeloupe	0	Android	2	4	WhatsApp	0	3	0	3	0	3	0	4	1	3	0	Traitement rapide, informations précises et cohérentes. Aucune complexité du a la lecture ou à l'utilisation de l'application.	Proposition: Il serait peut-être plus préférable de créer une application, pour une meilleure esthétique et envie pour l'utilisation régulière.	4	2	4	2	2	2	3	3	4	La mise à disposition des pourcentages, des nombres par personne, à chaque pratique est très intéressant et important pour une bonne prise de conscience	Apporter un meilleur affichage (car on distingue pas toujours les nombres des informations. Ecrire entirèement et sans abréviations car certains patients ne sont pas très à l'aise avec l'informatique, abbréviations dûes à leur âge et l'écart avec la nouvelle technologie	Super intéressante	Non aucune difficulté	La rapidité des traitement de données bonne interacton	Oui, la plateforme d'affichage de l'application, créer l'application sans passer par une application existante de messagerie instantanée mais lui creér la sienne		Non, car pour moi cette application devrait posséder sa propre base et non pas passer par une application existante	Non
M	37	2	SS	Guadeloupe	0	Android	2	4	Messenger, Instagram	0	4	0	1	1	3	0	4	0	4	1	Le point positif pour moi est que l'on a pas à écrire, facile à utiliser	Moi je pense on pourrait avoir une vraie personne comme Whatsapp en groupe	4	4	4	4	3	3	4	4	4	/	/	Dans l'ensemble, plutôt bien	/	/	La discussion ou on pourrait avoir deux réponses	/	/	/
M	29	0	SC	Guadeloupe	0	Android	2	3	Email	0	4	0	3	1	4	0	4	1	3	0	Très bonne application et ça vas aider les gens drépano à améliorer leur mode de vie	Donner la possibilité de poser des questions perso sur la vie d'un drépano	3	3	4	4	3	4	3	3	4	Apprendre à nous aider le mieux, moins de stress	/	Très cool et facile à installer	Pas vraiment, il suffit de bien lire les questions	Comme point fort, c'est vraiment dans l'anonymat	Pour l'instant non	Quelle durée de vie pour un drépano de Type SC	Si si, parce que c'est une application très intéressante pour quelqu'un qu ivit avec la maladie	Former le plus les gens qui sont atteints ou vivent avec la drépano
F	29	2	Sbeta	Guadeloupe	1	iPhone	2	3	WhatsApp	0	4	2	3	0	3	1	3	0	3	1	J'ai trouvé cette application très pratique pour nous aider à lutter contre la drépanocytose	/	3	3	3	3	3	3	3	3	3	Cette application nous aide à trouver le bon traitement qu'il faut pour lutter contre les crises	/	Très bien	Non	Les points forts sont: les conseils sont donnés en précisant à combeint serait notre taux d'hémoglobine, nb de crise par an et le total de patient qui l'utilisent	Non	/	Oui, afin d'avoir les conseils nécessaire pour lutter contre la drépanocytose	Non
F	40	0	SC	Guadeloupe	0	iPhone	2	4	WhatsApp	0	3	0	4	0	4	0	4	0	4	3	/	/	3	0	0	0	4	3	1	1	2	/	/	Bien	Non	Rapidité	Oui, la plateforme d'affichage de l'application, créer l'application sans passer par une application existante de messagerie instantanée mais lui creér la sienne	Prévenir et arrêter les crises	Oui	/
F	39	2	SS	Guadeloupe	0	Android	2	4	Facebook,WhatsApp	Drepacare	3	4	3	3	3	2	3	2	3	2	/	/	2	2	2	3	3	3	3	3	3		Que le projet aboutisse	Très intéressante	Non	La rapidité	Je pense pas	/	Oui, pourquoi pas	Non
F	52	2	SS	Martinique	0	Android	0	2	WhatsApp	1	4	0	4	3	4	1	3	0	0	0	/	/	4	3	4	0	4	3	4	4	4	/	/	Très attirante et efficace	Non	/	/	/	/	/
F	56	/	/	/	/	/	/	/	/	/	/	/	/	/	/	/	/	/	/	/	/	/	/	/	/	/	/	/	/	/	/
M	44	2	SC	Guadeloupe	0	Android	2	4	WhatsApp	0, il n'y en n'a pas	3	0	4	0	4	0	4	0	4	3	/	/	3	0	0	0	/	4	3	1	2	/	/	Intéressant	Non	/	Oui	Prévenir les crises	Oui	/
M	52	0	SS	Martinique	0	Android	2	4	WhatsApp	1, SickleOScope	4	0	4	0	4	0	4	0	4	0	Bonne app. Les questions sont claires et la prise en main très intuitive	/	4	2	2	2	2	2	2	2	2	Je n'ai pas suffisemment de recul pour les questions	/	Super intéressante	Non	L'intéraction	Pas pour le moment	Le niveau de la recherche	Je l'ai déjà	Non
F	45	0	SS	Martinique	0	Android	2	4	WhatsApp	1, Drepacare mais pas parfaite	3	0	4	0	4	0	4	0	4	0	Réactif	Choix multiples à ajouter. Possibilité de modifier la réponse à tout moment	4	2	2	2	3	2	2	3	3	/	/	Simple d'utilisation	Non	Les choix proposés	Multitude de choix dans les propositions. Possibilité d'écrire une autre réponse que les choix.	/	Oui, intéressante	Bonne suite, j'attends les améliorations et enrichissements
M	59	2	SC	Martinique	0	Android	2	4	WhatsApp	0	3	0	4	2	3	1	3	1	3	1	Facile à utiliser, permet de faire le point sur sa maladie	Pose beaucoup de questions sur la douleur et pas assez sur les autres complications	3	2	3	3	3	3	3	3	3	/	/	Assez bien	Non	L'autogestion	Plus de détails sur les complications	/	Oui, je l'ai installé	/
F	46	2	SC	Martinique	0	iPhone	0	4	WhatsApp	0	3	1	3	0	2	3	3	3	3	1	/	La pause lecture est trop rapide; Plus large choix dans tous les domainesm par ex: choix multiple, + interactions pour clarifier, + de "autres"	2	1	2	3	1	2	2	2	2	/	/	Manque quelques informations	Oui	/	/	/
M	32	0	S Lepore	Guadeloupe	1	Android	2	4	WhatsApp	1, Drepacare	3	0	4	1	4	0	4	0	4	1	Questions et indications concrètes; Facile et intuitif	Permettre à l'utilisateur de confirmer sa réponse avant soumission / validation finale	4	4	4	4	4	3	4	4	3	Informations riches (avec sources et études scientifiques)	/	L'application est simple et intuitive, agréable à utiliser	Non	Agréable, simple, intuitive	Possibilité de confirmer le choix avant de valider une réponse à l'utilisateur	Quel régime alimentaire devrais-je adopter? Est-ce que je peux faire une randonnée en montage aujourd'hui?	C'est déjà fait	/
F	38	0	SS	Guadeloupe	0	Android	2	4	WhatsApp	0	3	1	4	0	3	0	4	0	2	0	Application plutôt intéressante dans l'ensemble.	Mieux connaître les régions où vivent les malades. Donner des conseils sur les types d'anti-douleurs à prendre au ciurs d'une crise. Donner des conseils pour éviter les imprudences et conseils à tenir en cas d'imprudence.	4	2	2	2	2	2	2	2	2	/	/	/	/	/	/	/	/	/
F	35	1	SC	Guadeloupe	0	Android	2	4	WhatsApp	0	4	2	3	0	4	0	3	0	0	0	/	Les questions sont parfois complexes	4	3	3	4	4	4	4	3	3	/	/	Bien	Non	Parce qu'il parle de ma maladie	/	Des infos spécifiques à la maldie et aux symptômes.	Oui, je l'ai déjà mais je l'aurais fait
F	37	1	SS	Guadeloupe	0	Android	2	4	WhatsApp	0	3	0	4	0	3	1	4	0	4	0	Facile d'utilisation	/	2	0	1	0	2	2	2	2	2	/	/	Dans sa globalité, j'ai apprécié cette application qui est simple d'utilisation et surtout anonyme	Pas de difficultés pour trouver les informations	Très compréhensible, rapide	Il y a toujours des améliorations à apporter, mais jen e saurai vous aider à ce sujet	Des conseils sur les compléments alimentaires, sur le FACA	Oui, car on a l'impression de communiquer avec quelqu'un qui comprent notre état	Je n'ai pas d'autres remarques, bonne continuation
F	44	1	SS	Guadeloupe	0	Android	2	4	WhatsApp	0	3	0	3	1	2	2	4	1	2	2	/	/	2	2	2	2	2	2	2	2	2	/	/	Bien	Non	/	/	/	Oui, ça pourrait être utile	/
M	38	0	SS	Guadeloupe	0	Android	2	4	WhatsApp, Messenger	0	3	1	3	0	3	2	3	0	4	3	/	/	2	3	3	2	3	2	3	3	3	/	/	Plus bien	Non	/	De réponses multiple	/	/	/
M	46	2	SC	Guadeloupe	0	Android	2	2	WhatsApp	0	4	0	3	1	3	1	4	0	4	1	Les conseils en fin de questionnaires; La possibilité d'être coaché.	/	4	2	4	3	4	4	4	3	4	/	/	Interface facile à utiliser	Non	Les conseils et être en relation avec un patient expert	/	/	/	/
F	36	1	SC	Guadeloupe	0	Android	2	4	WhatsApp	0	4	0	4	0	4	0	4	4	4	0	/	/	4	4	4	0	4	0	0	4	4	/	/	/	/	/	/	/	/	/
M	30	1	SC	Guadeloupe	0	Android	2	4	WhatsApp, Facebook	0	3	0	3	2	3	0	3	0	3	0	/	/	3	3	3	3	3	3	3	3	3	/	/	Application intéressante qui permettra ne meilleure connaissance de la maladie aux proches	/	/	Pour les aidants, faire une descriptif des crises (itinéraire clinique) pour mieux surveiler un enfant lors des crises	Aider les aidants à repérer les crises chez les nourissons et leur donner la marche à suivre
F	20	0	SS	Guadeloupe	0	Android	2	4	Gmail	0	4	0	4	0	3	0	3	0	4	0	Me permettra de mieux aider ma fille dans l'avenir	/	3	3	4	3	3	3	4	4	3	Fourni des informations pour aider à gérer la maladie	/	Intéressante	Pas vraiment	Réactif aux questions posées	/	Les avancements sur les traitements de la drépanocytose	Oui, pour pouvoir des informations utile de la gestion de la maladie	Non
F	37	3	SS	Guadeloupe	1	Android	2	4	Yahoo, Gmail	0	3	2	3	2	3	0	3	0	4	0	Application simple à utiliser et intéressant	Pour les corrections en cas d'erreurs, juste revenir sur l'erreur et ne pas reprendre tous les modules. Pour les parents qui remplissent à la place des mineurs, mettre la codification du médicament (nom), par ex. Le nubin est un palier codiéine + paracetamol	3	3	3	3	3	3	2	3	3	/	/	Dans sa globalité, l'application est bien	Non je n'ai eu pas de de difficultés	/	/	Sur l'activité physique et un rappel pour boire, s'hydrater toutes les 30 minutes	Oui, car il y a un coaching	Non
F	19	1	SC	Guadeloupe	0	Android	2	4	WhatsApp	0	3	1	3	0	3	1	3	0	3	0	/	Il y a parfois plusieurs options de réponse mais on ne peut en choisir qu'une	3	2	1	3	3	2	4	4	4	/	/	Bien	Non	Les conseils	/	/	Oui, pour en savoir un maximum sur ma maladie	/
F	42	3	SS	Guadeloupe	0	Android	2	4	WhatsApp	0	4	0	4	0	4	0	4	0	4	0	/	/	4	2	2	3	3	3	2	3	4	/	/	Bonne application et très intéressante	Non	Conseils utiles pour mieux gérer sa santé	/	Connaitre son oxygénation, son hémoglobine du moment	Oui, car application très utile	16 ans n'est-ce pas un peu tard? Les drépanos sont autonomes très tôt.
F	46	2	SS	Guadeloupe	0	Android	2	4	Gmail	0	4	1	3	3	3	0	3	0	3	3	Facile à utiliser	/	4	1	4	3	3	3	3	3	4	/	/	Facile à utiliser	Non	Mieux comprendre sa maladie	/	/	/	/
